# Supplementary material for: Angiogenic Modification of Microfibrous Polycaprolactone by pCMV-VEGF165 Plasmid Promotes Local Vascular Growth after Implantation in Rats
Source: Int J Mol Sci. 2023 Jan 11;24(2):1399. doi: 10.3390/ijms24021399 (PMC9865169; doi:10.3390/ijms24021399)
Supplement: Supplementary file 1 [file ijms-24-01399-s001.zip]

Archive with 1 entries (1 files):
- ijms-2065270-supplementary.pdf
